# Supplementary material for: Machine Learning and Integrative Structural Dynamics Identify Potent ALK Inhibitors from Natural Compound Libraries
Source: Pharmaceuticals (Basel). 2025 Aug 10;18(8):1178. doi: 10.3390/ph18081178 (PMC12389032; doi:10.3390/ph18081178)
Supplement: Supplementary file 1 [file pharmaceuticals-18-01178-s001.zip]

Archive with 1 entries (1 files):
- pharmaceuticals-3744152-supplementary.pdf
